# Supplementary material for: Loosely synchronized activation of anterior cingulate cortical neurons for scratching response during histamine-induced itch
Source: Mol Brain. 2023 Jun 13;16:51. doi: 10.1186/s13041-023-01037-7 (PMC10262506; doi:10.1186/s13041-023-01037-7)
Supplement: Supplementary file 2 — Supplementary Material 2 [file 13041_2023_1037_MOESM2_ESM.xlsx]

## Sheet: Fig. 1E
	Mouse ID	dF/F (pre scratcing)	dF/F (post scratcing)
	#1 (Blue)	0.0417	0.039
		0.0399	0.0357
		0.0364	0.0387
		0.0321	0.0286
		0.0304	0.0296
		0.0335	0.028
		0.0289	0.0305
	#2 (Yellow)	0.0202	0.0195
		0.0246	0.0233
		0.0232	0.0199
		0.0191	0.0176
		0.0206	0.0198
	#3 (Green)	0.0099	0.0117
		0.0093	0.0084
		0.0129	0.0094
		0.0097	0.0114
		0.0113	0.0099
		0.0089	0.008
	#4 (Red)	0.0293	0.0274
		0.0261	0.0266
		0.03	0.032
		0.0289	0.0281
		0.0271	0.0258
		0.0313	0.0267
		0.0271	0.0273
		0.0302	0.0285
		0.0279	0.0301
	#5 (Black)	0.0287	0.0221
		0.0245	0.022
		0.0233	0.0219
		0.0194	0.0185
		0.0193	0.0181
		0.0161	0.0156
		0.0158	0.017
		0.0149	0.0172

## Sheet: Fig. 1F
			Pre	Post		D'Agostino & Pearson omnibus normality test
		-1/log (Mean intensity)	0.574736	0.545648		K2	34.05	28.58
			0.465389	0.466708		P value	< 0.0001	< 0.0001
			0.691507	0.652259		Passed normality test (alpha=0.05)?	No	No
			0.466708	0.465389		P value summary	***	***
			0.54121	0.559343
			0.389312	0.409216
			0.461363	0.444087
			0.437829	0.444087
			0.364335	0.357669		Wilcoxon signed rank test
			0.34237	0.34237		P value	< 0.0001
			0.971639	0.86308		Exact or approximate P value?	Gaussian Approximation
			0.816491	0.759848		P value summary	***
			0.604008	0.605439		Are medians signif. different? (P < 0.05)	Yes
			0.817462	0.764506		One- or two-tailed P value?	Two-tailed
			0.431265	0.436218		Sum of positive, negative ranks	24120 , -13010
			0.436218	0.448602		Sum of signed ranks (W)	11110
			0.54121	0.537599
			0.450076	0.462716
			0.584044	0.620796
			0.575523	0.573947
			0.505354	0.496715
			0.464058	0.462716
			0.502159	0.442549
			0.636187	0.594553
			0.5	0.5
			0.899426	0.862614
			0.741443	0.727438
			0.554293	0.539412
			0.545648	0.532077
			0.755161	0.783365
			0.489966	0.474405
			0.379036	0.384311
			0.846185	0.851373
			0.439421	0.534855
			0.427855	0.426114
			0.283859	0.283859
			0.576308	0.571566
			0.814059	0.780842
			0.384311	0.38171
			0.473147	0.464058
			0.405101	0.413186
			0.429571	0.445608
			0.511594	0.501083
			0.437829	0.436218
			0.357669	0.354119
			0.398623	0.396373
			0.34237	0.354119
			0.39172	0.418898
			0.384311	0.384311
			0.25	0.270346
			0.65852	0.596025
			0.569967	0.562656
			0.554293	0.535773
			0.534855	0.533933
			0.294296	0.294296
			0.451535	0.452979
			0.508498	0.627565
			0.461363	0.398623
			0.492243	0.494492
			0.809177	0.791886
			0.440994	0.427855
			0.742508	0.714226
			0.447113	0.464058
			0.333333	0.34237
			0.357669	0.357669
			0.540312	0.528321
			0.504295	0.429571
			0.665305	0.627565
			0.310381	0.302936
			0.478122	0.48766
			0.912554	0.882977
			0.389312	0.379036
			0.411218	0.405101
			0.688598	0.689181
			0.447113	0.450076
			0.538507	0.535773
			0.665917	0.634873
			0.650996	0.609695
			0.735017	0.711436
			0.515649	0.498911
			0.302936	0.310381
			0.498911	0.515649
			0.753591	0.741443
			0.957568	0.834787
			0.628904	0.60185
			0.636187	0.642692
			0.560175	0.559343
			0.491108	0.50323
			0.522564	0.515649
			0.93719	0.959772
			0.626221	0.632894
			0.775773	0.717556
			0.670782	0.68391
			0.461363	0.479344
			1.00043	0.882977
			0.389312	0.384311
			0.25	0.270346
			0.549142	0.489966
			0.426114	0.42435
			0.474405	0.468016
			0.58328	0.545648
			0.405101	0.411218
			0.649729	0.640752
			0.554293	0.534855
			0.402984	0.364335
			0.578651	0.584044
			0.420743	0.434588
			0.492243	0.545648
			0.457229	0.486496
			0.48766	0.486496
			0.386843	0.38171
			0.42435	0.420743
			0.594553	0.542995
			0.654774	0.66957
			0.542104	0.545648
			0.494492	0.386843
			0.55767	0.565115
			0.440994	0.436218
			0.498911	0.508498
			0.328325	0.328325
			0.409216	0.407177
			0.39172	0.389312
			0.555141	0.548273
			0.411218	0.422559
			0.39172	0.39172
			0.461363	0.462716
			0.48766	0.485324
			0.602571	0.587839
			0.568359	0.564298
			0.508498	0.511594
			0.532077	0.533007
			0.535773	0.529266
			0.578651	0.570767
			0.429571	0.42435
			0.475653	0.48176
			0.498911	0.513631
			0.436218	0.420743
			0.507455	0.473147
			0.407177	0.386843
			0.476892	0.462716
			0.488816	0.468016
			0.34237	0.337997
			0.34237	0.333333
			0.386843	0.376283
			0.529266	0.598951
			0.400826	0.394073
			0.386843	0.400826
			0.333333	0.337997
			0.373444	0.379036
			0.364335	0.400826
			0.501083	0.488816
			0.350401	0.394073
			0.432937	0.413186
			0.328325	0.310381
			0.464058	0.459997
			0.379036	0.370512
			0.420743	0.346494
			0.604724	0.606152
			0.364335	0.354119
			0.434588	0.417025
			0.615982	0.632894
			0.502159	0.491108
			0.552587	0.553442
			0.461363	0.444087
			0.364335	0.337997
			0.540312	0.514643
			0.398623	0.396373
			0.484144	0.459997
			0.474405	0.473147
			0.432937	0.411218
			0.494492	0.510567
			0.469314	0.473147
			0.688598	0.719766
			0.551731	0.544767
			0.566742	0.584044
			0.752019	0.80427
			0.478122	0.495607
			0.457229	0.455826
			0.418898	0.38171
			0.396373	0.396373
			0.354119	0.350401
			0.58328	0.565115
			0.568359	0.547401
			0.544767	0.537599
			0.417025	0.417025
			0.445608	0.450076
			0.470602	0.450076
			0.394073	0.398623
			0.396373	0.389312
			0.615289	0.5
			0.445608	0.439421
			0.39172	0.38171
			0.560175	0.551731
			0.429571	0.417025
			0.431265	0.418898
			0.354119	0.361069
			0.370512	0.373444
			0.616674	0.599678
			0.450076	0.482956
			0.577872	0.579427
			0.400826	0.398623
			0.55767	0.560175
			0.50323	0.529266
			0.529266	0.530207
			0.465389	0.596025
			0.533933	0.507455
			0.793381	0.862148
			0.690345	0.690345
			0.373444	0.350401
			0.502159	0.512615
			0.51864	0.508498
			0.437829	0.440994
			0.532077	0.553442
			0.975145	1.032
			0.86959	0.836695
			0.911201	0.885731
			0.549142	0.574736
			0.462716	0.452979
			0.833354	0.840025
			0.865409	0.84382
			0.506408	0.505354
			0.547401	0.552587
			0.774246	0.778312
			0.773226	0.747808
			0.860281	0.812597
			0.470602	0.457229
			0.550008	0.550008
			0.550871	0.550871
			0.42435	0.413186
			0.598951	0.536688
			0.587084	0.582513
			0.536688	0.429571
			0.857474	0.8405
			0.440994	0.422559
			0.484144	0.480556
			0.741443	0.719766
			0.569164	0.538507
			0.542995	0.552587
			0.571566	0.569967
			0.667138	0.657898
			0.764506	0.766567
			0.725802	0.705815
			0.512615	0.5
			0.659761	0.662234
			0.509535	0.493371
			0.600404	0.589343
			0.471879	0.471879
			0.761404	0.763989
			0.701278	0.682731
			0.790888	0.756726
			0.579427	0.586327
			0.575523	0.563478
			0.648459	0.632232
			0.639453	0.630239
			0.787887	0.758289
			0.753068	0.731239
			0.688598	0.683321
			0.754638	0.748336
			0.544767	0.509535
			0.52159	0.489966
			0.626221	0.638802
			0.819885	0.851373
			0.684498	0.688598
			0.547401	0.548273
			0.805253	0.742508
			0.376283	0.379036
			0.402984	0.407177
			0.544767	0.476892
			0.526418	0.51864
			0.540312	0.533933
			0.484144	0.494492
			0.507455	0.513631
			0.726348	0.728526
			0.492243	0.459997
			0.434588	0.426114
			0.693244	0.690345
			0.665305	0.670782
			0.489966	0.48766
			0.511594	0.578651
			0.495607	0.479344
			0.587084	0.656026
			0.532077	0.542104
			0.493371	0.50323
			0.488816	0.532077
			0.894418	0.734478
			0.402984	0.555987
			0.511594	0.511594
